# Supplementary material for: Trypanosoma brucei gambiense Group 1 Is Distinguished by a Unique Amino Acid Substitution in the HpHb Receptor Implicated in Human Serum Resistance
Source: PLoS Negl Trop Dis. 2012 Jul 10;6(7):e1728. doi: 10.1371/journal.pntd.0001728 (PMC3393672; doi:10.1371/journal.pntd.0001728)
Supplement: File S1 — This file contains the DNA sequences from each of the alleles identified in this study. Allele sequences were inferred from direct sequences in silico using the program PHASE 2.1.1 (Stephens et al. 2001). (FAS) [file pntd.0001728.s002.fas]

>b
ATGGAGAAACCGTCTTGCAGGGGTGCCGGTTGGGCGCAGCTTTTGTGGTGTTACGGCACCTGTTGCGCTCTACTC
CTCCGCCTGATAGTTGAAGCCAGTCAAGCTGCTGAGGGTTTAAAAACCAAAGACGAAGTTGAGAAGGCGTGCCAT
CTTGCACAACAACTCAAAGAAGTTTCAATTACTTTGGGAGTTATTTACCGGACCACTGAACGACACTCCGTGCAA
GTTGAAGCGCATAAAACAGCCATTGACAAACATGCGGATGCGGTGTCGCGAGCTGTGGAGGCGCTCACGAGGGTG
GATGTGGCACTTCAGCGATTGAAAGAACTCGGGAAGGCGAATGACACGAAGGCGGTGAAAATTATCGAGAACATT
ACCTCCGCCAGAGAAAATCTCGCTCTCTTCAATAACGAAACGCAGGCCGTACTGACGGCGAGGGATCATGTGCAT
AAGCATAGGGCCGCGGCATTGCAGGGGTGGTCTGATGCAAAAGAAAAAGGCGATGCCGCCGCAGAGGATGTTTGG
GTTCTGCTTAATGCCGCAAAAAAAGGTAATGGCAGTGCAGACGCCAAAGCAGCTGCAGAGAAATGCTCGAGATAT
TCCTCAAGCAGTACTTCAGAAACTGAGTTGCAGAAAGCTATTGACGCCGCCGCTAACGTGGGGGGTTTGTCGGCA
CACAAGTCGAAATATGGCGATGTGCTGAACAAGTTTAAATTGTCTAATGCTTCAGTGGGAGCAGTGAGAGACACA
TCCGGCCGGGGCGGTAAGCATATGGAAAAGGTCAATAATGTGGCAAAACTTCTTAAGGATGCAGAGGTTTCTCTT
GCAGCTGCAGCAGCCGAAATTGAGGAGGTTAAAAATGCACATGAAACAAAAGCACAGGAAGAGATGAAGCGCAAT
GGGAACCCGATCGAAAATGAATCAGGGACTAATTCAGAGGGGAATGCGGAATCACAAGGTAATGGAGATCGTGAA
GATAAGAACGACGAGCAACAACAGGTCGATGAGGAGGAAACAAAGGTGGAAAATGGAAGCAGCGAGGAGGGGTCT
TGTTGTGGAAACGAAAGTAACGGTCCCCATGTGATGAAAAAACGTCATGGGGTTGAGGGACCAAGGCCCGTTGAC
GTGGTTAGTGGTTTCCGCAGTTATGCCAGCGCTTCTTTTGCTCTGCTTTCTCTTGTCCGTGTCGGTATTCTCCAG
GTGGTGGTGTAGAAAAGACACCGTTTCTTCCAAAGACTGCGCGGGAGTTGCTCCTAAATTGCATTTCCTTCTCT
>c
ATGGAGAAACCGTCTTGCAGGGGTGCTGGTTGGGCGCAGCTTTTGTGGTGTTACGGCACCTGTTGCGCTCTACTC
CTCCGCCTGATAGTTGAAGCCAGTCAAGCTGCTGAGGGTTTAAAAACCAAAGACGAAGTTGAGAAGGCGTGCCAT
CTTGCACAACAACTCAAAGAAGTTTCAATTACTTTGGGAGTTATTTACCGGACCACTGAACGACACTCCGTGCAA
GTTGAAGCGCATAAAACAGCCATTGACAAACATGCGGATGCGGTGTCGCGAGCTGTGGAGGCGCTCACGAGGGTG
GATGTGGCACTTCAGCGATTGAAAGAACTCGGGAAGGCGAATGACACGAAGGCGGTGAAAATTATCGAGAACATT
ACCTCCGCCAGAGAAAATCTCGCTCTCTTCAATAACGAAACGCAGGCCGTACTGACGGCGAGGGATCATGTGCAT
AAGCATAGGGCCGCGGCATTGCAGGGGTGGTCTGATGCAAAAGAAAAAGGCGATGCCGCCGCAGAGGATGTTTGG
GTTCTGCTTAATGCCGCAAAAAAAGGTAATGGCAGTGCAGACGCCAAAGCAGCTGCAGAGAAATGCTCGAGATAT
TCCTCAAGCAGTACTTCAGAAACTGAGTTGCAGAAAGCTATTGACGCCGCCGCTAACGTGGGGGGTTTGTCGGCA
CACAAGTCGAAATATGGCGATGTGCTGAACAAGTTTAAATTGTCTAATGCTTCAGTGGGAGCAGTGAGAGACACA
TCCGGCCGGGGCGGTAAGCATATGGAAAAGGTCAATAATGTGGCAAAACTTCTTAAGGATGCAGAGGTTTCTCTT
GCAGCTGCAGCAGCCGAAATTGAGGAGGTTAAAAATGCACATGAAACAAAAGTACAGGAAGAGATGAAGCGCAAT
GGGAACCCGATCGAAAATGAATCAGGGACTAATTCAGGGGGGAATGCGGAATCACAAGGTACTGGAGATTGTGAA
GATAAGAACGACGAGCAACAACAGGTCGATGAGGAGGAAACAAAGGTGGAAAATGGAAGCAGCGAGGAGGGGTCT
TGTTGTGGAAACGAAAGTAACGGTCCCCATGTGATGAAAAAACGTCATGGGGTTGGGGGACCAAGGCCCGTTGAC
GTGGTTAGTGGTTTCCGCAGTTATGCCAGCGCTTCTTTTGCTCTGCTTTCTCTTGTCCGTGTCGGTATTCTCCAG
GTGGTGGTGTAGAAAAGACACCGTTTCTTCCAAAGACTGCGCGGGAGTTGCTCCCAAATTGCATTTCCTTCTCT
>d
ATGGAGAAACCGTCTTGCAGGGGTGCCGGTTGGGCGCAGCTTTTGTGGTGTTACGGCACCTGTTGCGCTCTACTC
CTCCGCCTGATAGTTGAAGCCAGTCAAGCTGCTGAGGGTTTAAAAACCAAAGACGAAGTTGAGAAGGCGTGCCAT
CTTGCACAACAACTCAAAGAAGTTTCAATTACTTTGGGAGTTATTTACCGGACCACTGAACGACACTCCGTGCAA
GTTGAAGCGCATAAAACAGCCATTGACAAACATGCGGATGCGGTGTCGCGAGCTGTGGAGGCGCTCACGAGGGTG
GATGTGGCACTTCAGCGATTGAAAGAACTCGGGAAGGCGAATGACACGAAGGCGGTGAAAATTATCGAGAACATT
ACCTCCGCCAGAGAAAATCTCGCTCTCTTCAATAACGAAACGCAGGCCGTACTGACGGCGAGGGATCATGTGCAT
AAGCATAGGGCCGCGGCATTGCAGGGGTGGTCTGATGCAAAAGAAAAAGGCGATGCCGCCGCAGAGGATGTTTGG
GTTCTGCTTAATGCCGCAAAAAAAGGTAATGGCAGTGCAGACGCCAAGGCAGCTGCAGAGAAATGCTCGAGATAT
TCCTCAAGCAGTACTTCAGAAACTGAGTTGCAGAAAGCTATTGACGCCGCCGCTAACGTGGGGGGTTTGTCGGCA
CACAAGTCGAAATATGGCGATGTGCTGAACAAGTTTAAATTGTCTAATGCTTCAGTGGGAGCAGTGAGAGACACA
TCCGGCCGGGGCGGTAAGCATATGGAAAAGGTCAATAATGTGGCAAAACTTCTTAAGGATGCAGAGGTTTCTCTT
GCAGCTGCAGCAGCCGAAATTGAGGAGGTTAAAAATGCACATGAAACAAAAGTACAGGAAGAGATGAAGCGCAAT
GGGAACCCGATCGAAAATGAATCAGGGACTAATTCAGGGGGGAATGCGGAATCACAAGGTAATGGAGATTGTGAA
GATAAGAACGACGAGCAACAACAGGTCGATGAGGAGGAAACAAAGGTGGAAAATGGAAGCAGCGAGGAGGGGTCT
TGTTGTGGAAACGAAAGTAACGGTCCCCATGTGATGAAAAAACGTCATGGGGTTGAGGGACCAAGGCCCGTTGAC
GTGGTTAGTGGTTTCCGCAGTTATGCCAGCGCTTCTTTTGCTCTGCTTTCTCTTGTCCGTGTCGGTATTCTCCAG
GTGGTGGTGTAGAAAAGACACCGTTTCTTCCAAAGACTGCGCGGGAGTTGCTCCTAAATTGCATTTCCTTCTCT
>e
ATGGAGAAACCGTCTTGCAGGGGTGCCGGTTGGGCGCAGCTTTTGTGGTGTTACGGCACCTGTTGCGCTCTACTC
CTCCGCCTGATAGTTGAAGCCAGTCAAGCTGCTGAGGGTTTAAAAACCAAAGACGAAGTTGAGAAGGCATGCCAT
CTTGCACAACAACTCAAAGAAGTTTCAATTACTTTGGGAGTTATTTACCGGACCACTGAACGACACTCCGTGCAA
GTTGAAGCGCATAAAACAGCCATTGACAACCATGCGGATGCGGTGTCGCGAGCTGTGGAGGCGCTCACGAGGGTG
GATGTGGCACTTCAGCGGTTGGAAGAACTCGGGAAGGCGAATGACACGAAGGCGGTGAAAATTATCGAGAACATT
ACCTCTGCCAGAGAAAATCTCGCTCTCTTCAATAACGAAACGCAGGCCGTACTGACGGCGAGGGATCATGTGCAT
AAGCATAGGGCCGCGGCATTGCAGGGGTGGTCTGATGCAAAAGAAAAAGGCGATGCCGCCGCAGAGGATGTTTGG
GTTCTGCTTAATGCCGCAAAAAAAGGTAATGGCAGTGCAGACGCCAAAGCAGCTGCAGAGAAATGCTCGAGATAT
TCCTCAAGCAGTACTTCAGAAACTGAGTTGCAGAAAGCTATTGACGCCGCCGCTAACGTGGGGGGTTTGTCGGCA
CACAAGTCGAAATATGGCGATGTGCTGAACAAGTTTAAATTGTCTAATGCTTCAGTGGGAGCAGTGAGGGACACA
TCCGACCGGGGCGGTAAGCATATGGAAAAGGTCAATAATGTGGCAAAACTTCTCAAGGATGCAGAGGTTTCTCTT
GCAGCTGCAGCAGCCGAAATTGAGGAGGTTAAAAATGCACATGAAACAAAAGCACAGGAAGAGATGAAGCGCAAT
GGGAACCCGATCGAAAATGAATCAGAGACTAATTCAGGGGGGAATGCGGAATCACAAGGTAATGGAGATCGTGAA
GATAAGAACGGCGAGCAACAACAGGTCGATGAGGAGGAAACAAAGGTGGAAAATGGAAGCAGCGAGGAGGGGTCT
TGTTGTGGAAACGAAAGTAACGGTCCCCATGTGATGGAAAAACGTCATGGGGTTGAGGCACCAAGGCCCGTTGAC
GTGGTTAGTGGTTTCCGCAGTTATGCCAGCGCTTCTTTTGCTCTGCTTTCTCTTGCCCGTGTCGGTATGCTCCAG
GTGGTGGTGTAGAAAAGACACCGTTTCTTCCAAAGACTGCGCGGGAGTTGCTCCTAAATTGCATTTCCTTCTCT
>f1
ATGGAGAAACCGTCTTGCAGGGGTGCCGGTTGGGCGCAGCTTTTGTGGTGTTACGGCACCTGTTGCGCTCTACTC
CTCCGCCTGATAGTTGAAGCCAGTCAAGCTGCTGAGGGTTTAAAAACCAAAGACGAAGTTGAGAAGGCGTGCCAT
CTTGCACAACAACTCAAAGAAGTTTCAATTACTTTGGGAGTTATTTACCGGACCACTGAACGACACTCCGTGCAA
GTTGAAGCGCATAAAACAGCCATTGACAAACATGCGGATGCGGTGTCGCGAGCTGTGGAGGCGCTCACGAGGGTG
GATGTGGCACTTCAGCGATTGAAAGAACTCGGGAAGGCGAATGACACGAAGGCGGTGAAAATTATCGAGAACATT
ACCTCCGCCAGAGAAAATCTCGCTCTCTTCAATAACGAAACGCAGGCCGTACTGACGGCGAGGGATCATGTGCAT
AAGCATAGGGCCGCGGCATTGCAGGGGTGGTCTGATGCAAAAGAAAAAGGCGATGCCGCCGCAGAGGATGTTTGG
GTTCTGCTTAATGCCGCAAAAAAAGGTAATGGCAGTGCAGACGCCAAAGCAGCTGCAGAGAAATGCTCGAGATAT
TCCTCAAGCAGTACTTCAGAAACTGAGTTGCAGAAAGCTATTGACGCCGCCGCTAACGTGGGGGGTTTGTCGGCA
CACAAGTCGAAATATGGCGATGTGCTGAACAAGTTTAAATTGTCTAATGCTTCAGTGGGAGCAGTGAGAGACACA
TCCGGCCGGGGCGGTAAGCATATGGAAAAGGTCAATAATGTGGCAAAACTTCTTAAGGATGCAGAGGTTTCTCTT
GCAGCTGCAGCAGCCGAAATTGAGGAGGTTAAAAATGCACATGAAACAAAAGCACAGGAAGAGATGAAGCGCAAT
GGGAACCCGATCGAAAATGAATCAGGGACTAATTCAGGGGGGAATGCGGAATCACAAGGTAATGGAGATCGTGAA
GATAAGAACGACGAGCAACAACAGGTCGATGAGGAGGAAACAAAGGTGGAAAATGGAAGCAGCGAGGAGGGGTCT
TGTTGTGGAAACGAAAGTAACGGTCCCCATGTGATGAAAAAACGTCATGGGGTTGAGGGACCAAGGCCCGTTGAC
GTGGTTAGTGGTTTCCGCAGTTATGCCAGCGCTTCTTTTGCTCTGCTTTCTCTTGTCCGTGTCGGTATTCTCCAG
GTGGTGGTGTAGAAAAGACACCGTTTCTTCCAAAGACTGCGCGGGAGTTGCTCCTAAATTGCATTTCCTTCTCT
>f2
ATGGAGAAACCGTCTTGCAGGGGTGCCGGTTGGGCGCAGCTTTTGTGGTGTTACGGCACCTGTTGCGCTCTACTC
CTCCGCCTGATAGTTGAAGCCAGTCAAGCTGCTGAGGGTTTAAAAACCAAAGACGAAGTTGAGAAGGCGTGCCAT
CTTGCACAACAACTCAAAGAAGTTTCAATTACTTTGGGAGTTATTTACCGGACCACTGAACGACACTCCGTGCAA
GTTGAAGCGCATAAAACAGCCATTGACAAACATGCGGATGCGGTGTCGCGAGCTGTGGAGGCGCTCACGAGGGTG
GATGTGGCACTTCAGCGATTGAAAGAACTCGGGAAGGCGAATGACACGAAGGCGGTGAAAATTATCGAGAACATT
ACCTCCGCCAGAGAAAATCTCGCTCTCTTCAATAACGAAACGCAGGCCGTACTGACGGCGAGGGATCATGTGCAT
AAGCATAGGGCCGCGGCATTGCAGGGGTGGTCTGATGCAAAAGAAAAAGGCGATGCCGCCGCAGAGGATGTTTGG
GTTCTGCTTAATGCCGCAAAAAAAGGTAATGGCAGTGCAGACGCCAAAGCAGCTGCAGAGAAATGCTCGAGATAT
TCCTCAAGCAGTACTTCAGAAACTGAGTTGCAGAAAGCTATTGACGCCGCCGCTAACGTGGGGGGTTTGTCGGCA
CACAAGTCGAAATATGGCGATGTGCTGAACAAGTTTAAATTGTCTAATGCTTCAGTGGGAGCAGTGAGAGACACA
TCCGGCCGGGGCGGTAAGCATATGGAAAAGGTCAATAATGTGGCAAAACTTCTTAAGGATGCAGAGGTTTCTCTT
GCAGCTGCAGCAGCCGAAATTGAGGAGGTTAAAAATGCACATGAAACAAAAGCACAGGAAGAGATGAAGCGCAAT
GGGAACCCGATCGAAAATGAATCAGGGACTAATTCAGGGGGGAATGCGGAATCACAAGGTAATGGAGATCGTGAA
GATAAGAACGACGAGCAACAACAGGTCGATGAGGAGGAAACAAAGGTGGAAAATGGAAGCAGCGAGGAGGGGTCT
TGTTGTGGAAACGAAAGTAACGGTCCCCATGTGATGAAAAAACGTCATGGGGTTGAGGGACCAAGGCCCGTTGAC
GTGGTTAGTGGTTTCCGCAGTTATGCCAGCGCTTCTTTTGCTCTGCTTTCTCTTGTCCGTGTCGGTATTCTCCAG
GTGGTGGTGTAGAAAAGACACCGTTTCTTCCAAAGACTGCGCGGGAGTTGCTCCTAAATTGCATTTCCTTCTCT
>g
ATGGAGAAACCGTCTTGCAGGGGTGCCGGTTGGGCGCAGCTTTTGTGGTGTTACGGCACCTGTTGCGCTCTACTC
CTCCGCCTGATAGTTGAAGCCAGTCAAGCTGCTGAGGGTTTAAAAACCAAAGACGAAGTTGAGAAGGCGTGCCAT
CTTGCACAACAACTCAAAGAAGTTTCAATTACTTTGGGAGTTATTTACCGGACCACTGAACGACACTCCGTGCAA
GTTGAAGCGCATAAAACAGCCATTGACAAACATGCGGATGCGGTGTCGCGAGCTGTGGAGGCGCTCACGAGGGTG
GATGTGGCACTTCAGCGATTGAAAGAACTCGGGAAGGCGAATGACACGAAGGCGGTGAAAATTATCGAGAACATT
ACCTCCGCCAGAGAAAATCTCGCTCTCTTCAATAACGAAACGCAGGCCGTACTGACGGCGAGGGATCATGTGCAT
AAGCATAGGGCCGCGGCATTGCAGGGGTGGTCTGATGCAAAAGAAAAAGGCGATGCCGCCGCAGAGGATGTTTGG
GTTCTGCTTAATGCCGCAAAAAAAGGTAATGGCAGTGCAGACGCCAAAGCAGCTGCAGAGAAATGCTCGAGATAT
TCCTCAAGCAGTACTTCAGAAACTGAGTTGCAGAAAGCTATTGACGCCGCCGCTAACGTGGGGGGTTTGTCGGCA
CACAAGTCGAAATATGGCGATGTGCTGAACAAGTTTAAATTGTCTAATGCTTCAGTGGGAGCAGTGAGAGACACA
TCCGGCCGGGGCGGTAAGCATATGGAAAAGGTCAATAATGTGGCAAAACTTCTTAAGGATGCAGAGGTTTCTCTT
GCAGCTGCAGCAGCCGAAATTGAGGAGGTTAAAAATGCACATGAAACAAAAGCACAGGAAGAGATGAAGCGCAAT
GGGAACCCGATCGAAAATGAATCAGGGACTAATTCAGGGGGGAATGCGGAATCACAAGGTAATGGAGATCGTGAA
GATAAGAACGACGAGCAACAACAGGTCGATGAGGAGGAAACAAAGGTGGAAAATGGAAGCAGCGAGGAGAGGTCT
TGTTGTGGAAACGAAAGTAACGGTCCCCATGTGATGAAAAAACGTCATGGGGTTGAGGGACCAAGGCCCGTTGAC
GTGGTTAGTGGTTTCCGCAGTTATGCCAGCGCTTCTTTTGCTCTGCTTTCTCTTGTCCGTGTCGGTATTCTCCAG
GTGGTGGTGTAGAAAAGACACCGTTTCTTCCAAAGACTGCGCGGGAGTTGCTCCTAAATTGCATTTCCTTCTCT
>h
ATGGAGAAACCGTCTTGCAGGGGTGCCGGTTGGGCGCAGCTTTTGTGGTGTTACGGCACCTGTTGCGCTCTACTC
CTCCGCCTGATAGTTGAAGCCAGTCAAGCTGCTGAGGGTTTAAAAACCAAAGACGAAGTTGAGAAGGCGTGCCAT
CTTGCACAACAACTCAAAGAAGTTTCAATTACTTTGGGAGTTATTTACCGGACCACTGAACGACACTCCGTGCAA
GTTGAAGCGCATAAAACAGCCATTGACAAACATGCGGATGCGGTGTCGCGAGCTGTGGAGGCGCTCACGAGGGTG
GATGTGGCACTTCAGCGATTGAAAGAACTCGGGAAGGCGAATGACACGAAGGCGGTGAAAATTATCGAGAACATT
ACCTCCGCCAGAGAAAATCTCGCTCTCTTCAATAACGAAACGCAGGCCGTACTGACGGCGAGGGATCATGTGCAT
AAGCATAGGGCCGCGGCATTGCAGGGGTGGTCTGATGCAAAAGAAAAAGGCGATGCCGCCGCAGAGGATGTTTGG
GTTCTGCTTAATGCCGCAAAAAAAGGTAATGGCAGTGCAGACGCCAAAGCAGCTGCAGAGAAATGCTCGAGATAT
TCCTCAAGCAGTACTTCAGAAACTGAGTTGCAGAAAGCTATTGACGCCGCCGCTAACGTGGGGGGTTTGTCGGCA
CACAAGTCGAAATATGGCGATGTGCTGAACAAGTTTAAATTGTCTAATGCTTCAGTGGGAGCAGTGAGAGACACA
TCCGGCCGGGGCGGTAAGCATATGGAAAAGGTCAATAATGTGGCAAAACTTCTTAAGGATGCAGAGGTTTCTCTT
GCAGCTGCAGCAGCCGAAATTGAGGAGGTTAAAAATGCACATGAAACAAAAGCACAGGAAGAGATGAAGCGCAAT
GGGAACCCGATCGAAAATGAATCAGGGACTAATTCAGGGGGGAATGCGGAATCACAAGGTAATGGAGATCGTGAA
GATAAGAACGACGAGCAACAACAGGTCGATGAGGAGGAAACAAAGGTGGAAAATGGAAGCAGCGAGGAGGGGTCT
TGTTGTGGAAACGAAAGTAACGGTCCCCATGTGATGAAAAAACGTCATGGGGTTGAGGGACCAAGGCCCGTTGAC
GTGGTTAGTGGTTTCCGCAGTTATGCCAGCGCTTCTTTTGCTCTGCTTTCTCTTGTCCGTGTCGGTATGCTCCAG
GTGGTGGTGTAGAAAAGACACCGTTTCTTCCAAAGACTGCGCGGGAGTTGCTCCTAAATTGCATTTCCTTCTCT
>i
ATGGAGAAACCGTCTTGCAGGGGTGCCGGTTGGGCGCAGCTTTTGTGGTGTTACGGCACCTGTTGCGCTCTACTC
CTCCGCCTGATAGTTGAAGCCAGTCAAGCTGCTGAGGGTTTAAAAACCAAAGACGAAGTTGAGAAGGCGTGCCAT
CTTGCACAACAACTCAAAGAAGTTTCAATTACTTTGGGAGTTATTTACCGGACCACTGAACGACACTCCGTGCAA
GTTGAAGCGCATAAAACAGCCATTGACAAACATGCGGATGCGGTGTCGCGAGCTGTGGAGGCGCTCACGAGGGTG
GATGTGGCACTTCAGCGATTGAAAGAACTCGGGAAGGCGAATGACACGAAGGCGGTGAAAATTATCGAGAACATT
ACCTCCGCCAGAGAAAATCTCGCTCTCTTCAATAACGAAACGCAGGCCGTACTGACGGCGAGGGATCATGTGCAT
AAGCATAGGGCCGCGGCATTGCAGGGGTGGTCTGATGCAAAAGAAAAAGGCGATGCCGCCGCAGAGGATGTTTGG
GTTCTGCTTAATGCCGCAAAAAAAGGTAATGGCAGTGCAGACGTCAAGGCAGCTGCAGAGAAATGCTCGAGATAT
TCCTCAAGCAGTACTTCAGAAACTGAGTTGCAGAAAGCTATTGACGCCGCCGCTAACGTGGGGGGTTTGTCGGCA
CACAAGTCGAAATATGGCGATGTGCTGAACAAGTTTAAATTGTCTAATGCTTCAGTGGGAGCAGTGAGAGACACA
TCCGGCCGGGGCGGTAAGCATATGGAAAAGGTCAATAATGTGGCAAAACTTCTTAAGGATGCAGAGGTTTCTCTT
GCAGCTGCAGCAGCCGAAATTGAGGAGGTTAAAAATGCACATGAAACAAAAGCACAGGAAGAGATGAAGCGCAAT
GGGAACCCGATCGAAAATGAATCAGAGACTAATTCAGGGGGGAATGCGGAATCACAAGGTAATGGAGATCGTGAA
GATAAGAACGACGAGCAACAACAGGTCGATGAGGAGGAAACAAAGGTGGAAAATGGAAGCAGCGAGGAGAGGTCT
TGTTGTGGAAACGAAAGTAACGGTCCCCATGTGATGAAAAAACGTCATGGGGTTGAGGGACCAAGGCCCGTTGAC
GTGGTTAGTGGTTTCCGCAGTTATGCCAGTGCTTCTTTTGCTCTGCTTTCTCTTGTCCGTGTCGGTATGCTCCAG
GTGGTGGTGTAGAAAAGACACCGTTTCTTCCAAAGACTGCGCGGGAGTTGCTCCTAAATTGCATTTCCTTCTCT
>j
ATGGAGAAACCGTCTTGCAGGGGTGCCGGTTGGGCGCAGCTTTTGTGGTGTTACGGCACCTGTTGCGCTCTACTC
CTCCGCCTGATAGTTGAAGCCAGTCAAGCTGCTGAGGGTTTAAAAACCAAAGACGAAGTTGAGAAGGCGTGCCAT
CTTGCACAACAACTCAAAGAAGTTTCAATTACTTTGGGAGTTATTTACCGGACCACTGAACGACACTCCGTGCAA
GTTGAAGCGCATAAAACAGCCATTGACAAACATGCGGATGCGGTGTCGCGAGCTGTGGAGGCGCTCACGAGGGTG
GATGTGGCACTTCAGCGATTGAAAGAACTCGGGAAGGCGAATGACACGAAGGCGGTGAAAATTATCGAGAACATT
ACCTCCGCCAGAGAAAATCTCGCTCTCTTCAATAACGAAACGCAGGCCGTACTGACGGCGAGGGATCATGTGCAT
AAGCATAGGGCCGCGGCATTGCAGGGGTGGTCTGATGCAAAAGAAAAAGGCGATGCCGCCGCAGAGGATGTTTGG
GTTCTGCTTAATGCCGCAAAAAAAGGTAATGGCAGTGCAGACGTCAAGGCAGCTGCAGAGAAATGCTCGAGATAT
TCCTCAAGCAGTACTTCAGAAACTGAGTTGCAGAAAGCTATTGACGCCGCCGCTAACGTGGGGGGTTTGTCGGCA
CACAAGTCGAAATATGGCGATGTGCTGAACAAGTTTAAATTGTCTAATGCTTCAGTGGGAGCAGTGAGAGACACA
TCCGGCCGGGGCGGTAAGCATATGGAAAAGGTCAATAATGTGGCAAAACTTCTTAAGGATGCAGAGGTTTCTCTT
GCAGCTGCAGCAGCCGAAATTGAGGAGGTTAAAAATGCACATGAAACAAAAGTACAGGAAGAGATGAAGCGCAAT
GGGAACCCGATCGAAAATGAATCAGGGACTAATTCAGGGGGGAATGCGGAATCACAAGGTACTGGAGATCGTGAA
GATAAGAACGACGAGCAACAACAGGTCGATGAGGAGGAAACAAAGGTGGAAAATGGAAGCAGCGAGGAGAGGTCT
TGTTGTGGAAACGAAAGTAACGGTCCCCATGTGATGAAAAAACGTCATGGGGTTGAGGGACCAAGGCCCGTTGAC
GTGGTTAGTGGTTTCCGCAGTTATGCCAGCGCTTCTTTTGCTCTGCTTTCTCTTGTCCGTGTCGGTATTCTCCAG
GTGGTGGTGTAGAAAAGACACCGTTTCTTCCAAAGACTGCGCGGGAGTTGCTCCTAAATTGCATTTCCTTCTCT
>k
ATGGAGAAACCGTCTTGCAGGGGTGCCGGTTGGGCGCAGCTTTTGTGGTGTTACGGCACCTGTTGCGCTCTACTC
CTCCGCCTGATAGTTGAAGCCAGTCAAGCTGCTGAGGGTTTAAAAACCAAAGACGAAGTTGAGAAGGCGTGCCAT
CTTGCACAACAACTCAAAGAAGTTTCAATTACTTTGGGAGTTATTTACCGGACCACTGAACGACACTCCGTGCAA
GTTGAAGCGCATAAAACAGCCATTGACAAACATGCGGATGCGGTGTCGCGAGCTGTGGAGGCGCTCACGAGGGTG
GATGTGGCACTTCAGCGATTGAAAGAACTCGGGAAGGCGAATGACACGAAGGCGGTGAAAATTATCGAGAACATT
ACCTCCGCCAGAGAAAATCTCGCTCTCTTCAATAACGAAACGCAGGCCGTACTGACGGCGAGGGATCATGTGCAT
AAGCATAGGGCCGCGGCATTGCAGGGGTGGTCTGATGCAAAAGAAAAAGGCGATGCCGCCGCAGAGGATGTTTGG
GTTCTGCTTAATGCCGCAAAAAAAGGTAATGGCAGTGCAGACGTCAAGGCAGCTGCAGAGAAATGCTCGAGATAT
TCCTCAAGCAGTACTTCAGAAACTGAGTTGCAGAAAGCTATTGACGCCGCCGCTAACGTGGGGGGTTTGTCGGCA
CACAAGTCGAAATATGGCGATGTGCTGAACAAGTTTAAATTGTCTAATGCTTCAGTGGGAGCAGTGAGAGACACA
TCCGGCCGGGGCGGTAAGCATATGGAAAAGGTCAATAATGTGGCAAAACTTCTTAAGGATGCAGAGGTTTCTCTT
GCAGCTGCAGCAGCCGAAATTGAGGAGGTTAAAAATGCACATGAAACAAAAGCACAGGAAGAGATGAAGCGCAAT
GGGAACCCGATCGAAAATGAATCAGAGACTAATTCAGGGGGGAATGCGGAATCACAAGGTAATGGAGATCGTGAA
GATAAGAACGACGAGCAACAACAGGTCGATGAGGAGGAAACAAAGGTGGAAAATGGAAGCAGCGAGGAGAGGTCT
TGTTGTGGAAACGAAAGTAACGGTCCCCATGTGATGAAAAAACGTCATGGGGTTGAGGGACCAAGGCCCGTTGAC
GTGGTTAGTGGTTTCCGCAGTTATGCCAGCGCTTCTTTTGCTCTGCTTTCTCTTGTCCGTGTCGGTATTCTCCAG
GTGGTGGTGTAGAAAAGACACCGTTTCTTCCAAAGACTGCGCGGGAGTTGCTCCTAAATTGCATTTCCTTCTCT
>l
ATGGAGAAACCGTCTTGCAGGGGTGCCGGTTGGGCGCAGCTTTTGTGGTGTTACGGCACCTGTTGCGCTCTACTC
CTCCGCCTGATAGTTGAAGCCAGTCAAGCTGCTGAGGGTTTAAAAACCAAAGACGAAGTTGAGAAGGCGTGCCAT
CTTGCACAACAACTCAAAGAAGTTTCAATTACTTTGGGAGTTATTTACCGGACCACTGAACGACACTCCGTGCAA
GTTGAAGCGCATAAAACAGCCATTGACAAACATGCGGATGCGGTGTCGCGAGCTGTGGAGGCGCTCACGAGGGTG
GATGTGGCACTTCAGCGATTGAAAGAACTCGGGAAGGCGAATGACACGAAGGCGGTGAAAATTATCGAGAACATT
ACCTCCGCCAGAGAAAATCTCGCTCTCTTCAATAACGAAACGCAGGCCGTACTGACGGCGAGGGATCATGTGCAT
AAGCATAGGGCCGCGGCATTGCAGGGGTGGTCTGATGCAAAAGAAAAAGGCGATGCCGCCGCAGAGGATGTTTGG
GTTCTGCTTAATGCCGCAAAAAAAGGTAATGGCAGTGCAGACGTCAAGGCAGCTGCAGAGAAATGCTCGAGATAT
TCCTCAAGCAGTACTTCAGAAACTGAGTTGCAGAAAGCTATTGACGCCGCCGCTAACGTGGGGGGTTTGTCGGCA
CACAAGTCGAAATATGGCGATGTGCTGAACAAGTTTAAATTGTCTAATGCTTCAGTGGGAGCAGTGAGAGACACA
TCCGGCCGGGGCGGTAAGCATATGGAAAAGGTCAATAATGTGGCAAAACTTCTTAAGGATGCAGAGGTTTCTCTT
GCAGCTGCAGCAGCCGAAATTGAGGAGGTTAAAAATGCACATGAAACAAAAGCACAGGAAGAGATGAAGCGCAAT
GGGAACCCGATCGAAAATGAATCAGGGACTAATTCAGGGGGGAATGCGGAATCACAAGGTAATGGAGATCGTGAA
GATAAGAACGACGAGCAACAACAGGTCGATGAGGAGGAAACAAAGGTGGAAAATGGAAGCAGCGAGGAGAGGTCT
TGTTGTGGAAACGAAAGTAACGGTCCCCATGTGATGAAAAAACGTCATGGGGTTGAGGCACCAAGGCCCGTTGAC
GTGGTTAGTGGTTTCCGCAGTTATGCCAGCGCTTCTTTTGCTCTGCTTTCTCTTGTCCGTGTCGGTATTCTCCAG
GTGGTGGTGTAGAAAAGACACCGTTTCTTCCAAAGACTGCGCGGGAGTTGCTCCTAAATTGCATTTCCTTCTCT
>m
ATGGAGAAACCGTCTTGCAGGGGTGCCGGTTGGGCGCAGCTTTTGTGGTGTTACGGCACCTGTTGCGCTCTACTC
CTCCGCCTGATAGTTGAAGCCAGTCAAGCTGCTGAGGGTTTAAAAACCAAAGACGAAGTTGAGAAGGCGTGCCAT
CTTGCACAACAACTCAAAGAAGTTTCAATTACTTTGGGAGTTATTTACCGGACCACTGAACGACACTCCGTGCAA
GTTGAAGCGCATAAAACAGCCATTGACAAACATGCGGATGCGGTGTCGCGAGCTGTGGAGGCGCTCACGAGGGTG
GATGTGGCACTTCAGCGATTGAAAGAACTCGGGAAGGCGAATGACACGAAGGCGGTGAAAATTATCGAGAACATT
ACCTCCGCCAGAGAAAATCTCGCTCTCTTCAATAACGAAACGCAGGCCGTACTGACGGCGAGGGATCATGTGCAT
AAGCATAGGGCCGCGGCATTGCAGGGGTGGTCTGATGCAAAAGAAAAAGGCGATGCCGCCGCAGAGGATGTTTGG
GTTCTGCTTAATGCCGCAAAAAAAGGTAATGGCAGTGCAGACGTCAAGGCAGCTGCAGAGAAATGCTCGAGATAT
TCCTCAAGCAGTACTTCAGAAACTGAGTTGCAGAAAGCTATTGACGCCGCCGCTAACGTGGGGGGTTTGTCGGCA
CACAAGTCGAAATATGGCGATGTGCTGAACAAGTTTAAATTGTCTAATGCTTCAGTGGGAGCAGTGAGAGACACA
TCCGGCCGGGGCGGTAAGCATATGGAAAAGGTCAATAATGTGGCAAAACTTCTTAAGGATGCAGAGGTTTCTCTT
GCAGCTGCAGCAGCCGAAATTGAGGAGGTTAAAAATGCACATGAAACAAAAGCACAGGAAGAGATGAAGCGCAAT
GGGAACCCGATCGAAAATGAATCAGAGACTAATTCAGGGGGGAATGCGGAATCACAAGGTAATGGAGATCGTGAA
GATAAGAACGACGAGCAACAACAGGTCGATGAGGAGGAAACAAAGGTGGAAAATGGAAGCAGCGAGGAGGGGTCT
TGTTGTGGAAACGAAAGTAACGGTCCCCATGTGATGAAAAAACGTCATGGGGTTGAGGGACCAAGGCCCGTTGAC
GTGGTTAGTGGTTTCCGCAGTTATGCCAGTGCTTCTTTTGCTCTGCTTTCTCTTGTCCGTGTCGGTATGCTCCAG
GTGGTGGTGTAGAAAAGACACCGTTTCTTCCAAAGACTGCGCGGGAGTTGCTCCTAAATTGCATTTCCTTCTCT
>m
ATGGAGAAACCGTCTTGCAGGGGTGCCGGTTGGGCGCAGCTTTTGTGGTGTTACGGCACCTGTTGCGCTCTACTC
CTCCGCCTGATAGTTGAAGCCAGTCAAGCTGCTGAGGGTTTAAAAACCAAAGACGAAGTTGAGAAGGCGTGCCAT
CTTGCACAACAACTCAAAGAAGTTTCAATTACTTTGGGAGTTATTTACCGGACCACTGAACGACACTCCGTGCAA
GTTGAAGCGCATAAAACAGCCATTGACAAACATGCGGATGCGGTGTCGCGAGCTGTGGAGGCGCTCACGAGGGTG
GATGTGGCACTTCAGCGATTGAAAGAACTCGGGAAGGCGAATGACACGAAGGCGGTGAAAATTATCGAGAACATT
ACCTCCGCCAGAGAAAATCTCGCTCTCTTCAATAACGAAACGCAGGCCGTACTGACGGCGAGGGATCATGTGCAT
AAGCATAGGGCCGCGGCATTGCAGGGGTGGTCTGATGCAAAAGAAAAAGGCGATGCCGCCGCAGAGGATGTTTGG
GTTCTGCTTAATGCCGCAAAAAAAGGTAATGGCAGTGCAGACGTCAAAGCAGCTGCAGAGAAATGCTCGAGATAT
TCCTCAAGCAGTACTTCAGAAACTGAGTTGCAGAAAGCTATTGACGCCGCCGCTAACGTGGGGGGTTTGTCGGCA
CACAAGTCGAAATATGGCGATGTGCTGAACAAGTTTAAATTGTCTAATGCTTCAGTGGGAGCAGTGAGAGACACA
TCCGGCCGGGGCGGTAAGCATATGGAAAAGGTCAATAATGTGGCAAAACTTCTTAAGGATGCAGAGGTTTCTCTT
GCAGCTGCAGCAGCCGAAATTGAGGAGGTTAAAAATGCACATGAAACAAAAGCACAGGAAGAGATGAAGCGCAAT
GGGAACCCGATCGAAAATGAATCAGAGACTAATTCAGGGGGGAATGCGGAATCACAAGGTAATGGAGATCGTGAA
GATAAGAACGACGAGCAACAACAGGTCGATGAGGAGGAAACAAAGGTGGAAAATGGAAGCAGCGAGGAGGGGTCT
TGTTGTGGAAACGAAAGTAACGGTCCCCATGTGATGAAAAAACGTCATGGGGTTGAGGGACCAAGGCCCGTTGAC
GTGGTTAGTGGTTTCCGCAGTTATGCCAGTGCTTCTTTTGCTCTGCTTTCTCTTGTCCGTGTCGGTATGCTCCAG
GTGGTGGTGTAGAAAAGACACCGTTTCTTCCAAAGACTGCGCGGGAGTTGCTCCTAAATTGCATTTCCTTCTCT
>n
ATGGAGAAACCGTCTTGCAGGGGTGCCGGTTGGGCGCAGCTTTTGTGGTGTTACGGCACCTGTTGCGCTCTACTC
CTCCGCCTGATAGTTGAAGCCAGTCAAGCTGCTGAGGGTTTAAAAACCAAAGACGAAGTTGAGAAGGCGTGCCAT
CTTGCACAACAACTCAAAGAAGTTTCAATTACTTTGGGAGTTATTTACCGGACCACTGAACGACACTCCGTGCAA
GTTGAAGCGCATAAAACAGCCATTGACAAACATGCCGATGCGGTGTCGCGAGCTGTGGAGGCGCTCACGAGGGTG
GATGTGGCACTTCAGCGATTGAAAGAACTCGGGAAGGCGAATGACACGAAGGCGGTGAAAATTATCGAGAACATT
ACCTCCGCCAGAGAAAATCTCGCTCTCTTCAATAACGAAACGCAGGCCGTACTGACGGCGAGGGATCATGTGCAT
AAGCATAGGGCCGCGGCATTGCAGGGGTGGTCTGATGCAAAAGAAAAAGGCGATGCCGCCGCAGAGGATGTTTGG
GTTCTGCTTAATGCCGCAAAAAAAGGTAATGGCAGTGCAGACGTCAAGGCAGCTGCAGAGAAATGCTCGAGATAT
TCCTCAAGCAGTACTTCAGAAACTGAGTTGCAGAAAGCTATTGACGCCGCCGCTAACGTGGGGGGTTTGTCGGCA
CACAAGTCGAAATATGGCGATGTGCTGAACAAGTTTAAATTGTCTAATGCTTCAGTGGGAGCAGTGAGAGACACA
TCCGGCCGGGGCGGTAAGCATATGGAAAAGGTCAATAATGTGGCAAAACTTCTTAAGGATGCAGAGGTTTCTCTT
GCAGCTGCAGCAGCCGAAATTGAGGAGGTTAAAAATGCACATGAAACAAAAGCACAGGAAGAGATGAAGCGCAAT
GGGAACCCGATCGAAAATGAATCAGAGACTAATTCAGGGGGGAATGCGGAATCACAAGGTAATGGAGATCGTGAA
GATAAGAACGACGAGCAACAACAGGTCGATGAGGAGGAAACAAAGGTGGAAAATGGAAGCAGCGAGGAGAGGTCT
TGTTGTGGAAACGAAAGTAACGGTCCCCATGTGATGAAAAAACGTCATGGGGTTGAGGCACCAAGGCCCGTTGAC
GTGGTTAGTGGTTTCCGCAGTTATGCCAGCGCTTCTTTTGCTCTGCTTTCTCTTGTCCGTGTCGGTATGCTCCAG
GTGGTGGTGTAGAAAAGACACCGTTTCTTCCAAAGACTGCGCGGGAGTTGCTCCTAAATTGCATTTCCTTCTCT
>o
ATGGAGAAACCGTCTTGCAGGGGTGCCGGTTGGGCGCAGCTTTTGTGGTGTTACGGCACCTGTTGCGCTCTACTC
CTCCGCCTGATAGTTGAAGCCAGTCAAGCTGCTGAGGGTTTAAAAACCAAAGACGAAGTTGAGAAGGCGTGCCAT
CTTGCACAACAACTCAAAGAAGTTTCAATTACTTTGGGAGTTATTTACCGGACCACTGAACGACACTCCGTGCAA
GTTGAAGCGCATAAAACAGCCATTGACAAACATGCGGATGCGGTGTCGCGAGCTGTGGAGGCGCTCACGAGGGTG
GATGTGGCACTTCAGCGATTGAAAGAACTCGGGAAGGCGAATGACACGAAGGCGGTGAAAATTATCGAGAACATT
ACCTCCGCCAGAGAAAATCTCGCTCTCTTCAATAACGAAACGCAGGCCGTACTGACGGCGAGGGATCATGTGCAT
AAGCATAGGGCCGCGGCATTGCAGGGGTGGTCTGATGCAAAAGAAAAAGGCGATGCCGCCGCAGAGGATGTTTGG
GTTCTGCTTAATGCCGCAAAAAAAGGTAATGGCAGTGCAGACGTCAAGGCAGCTGCAGAGAAATGCTCGAGATAT
TCCTCAAGCAGTACTTCAGAAACTGAGTTGCAGAAAGCTATTGACGCCGCCGCTAACGTGGGGGGTTTGTCGGCA
CACAAGTCGAAATATGGCGATGTGCTGAACAAGTTTAAATTGTCTAATGCTTCAGTGGGAGCAGTGAGAGACACA
TCCGGCCGGGGCGGTAAGCATATGGAAAAGGTCAATAATGTGGCAAAACTTCTTAAGGATGCAGAGGTTTCTCTT
GCAGCTGCAGCAGCCGAAATTGAGGAGGTTAAAAATGCACATGAAACAAAAGTACAGGAAGAGATGAAGCGCAAT
GGGAACCCGATCGAAAATGAATCAGAGACTAATTCAGGGGGGAATGCGGAATCACAAGGTAATGGAGATCGTGAA
GATAAGAACGACGAGCAACAACAGGTCGATGAGGAGGAAACAAAGGTGGAAAATGGAAGCAGCGAGGAGGGGTCT
TGTTGTGGAAACGAAAGTAACGGTCCCCATGTGATGAAAAAACGTCATGGGGTTGAGGGACCAAGGCCCGTTGAC
GTGGTTAGTGGTTTCCGCAGTTATGCCAGTGCTTCTTTTGCTCTGCTTTCTCTTGTCCGTGTCGGTATGCTCCAG
GTGGTGGTGTAGAAAAGACACCGTTTCTTCCAAAGACTGCGCGGGAGTTGCTCCTAAATTGCATTTCCTTCTCT
>p1
ATGGAGAAACCGTCTTGCAGGGGTGCCGGTTGGGCGCAGCTTTTGTGGTGTTACGGCACCTGTTGCGCTCTACTC
CTCCGCCTGATAGTTGAAGCCAGTCAAGCTGCTGAGGGTTTAAAAACCAAAGACGAAGTTGAGAAGGCGTGCCAT
CTTGCACAACAACTCAAAGAAGTTTCAATTACTTTGGGAGTTATTTACCGGACCACTGAACGACACTCCGTGCAA
GTTGAAGCGCATAAAACAGCCATTGACAAACATGCGGATGCGGTGTCGCGAGCTGTGGAGGCGCTCACGAGGGTG
GATGTGGCACTTCAGCGATTGAAAGAACTCGGGAAGGCGAATGACACGAAGGCGGTGAAAATTATCGAGAACATT
ACCTCCGCCAGAGAAAATCTCGCTCTCTTCAATAACGAAACGCAGGCCGTACTGACGGCGAGGGATCATGTGCAT
AAGCATAGGGCCGCGGCATTGCAGGGGTGGTCTGATGCAAAAGAAAAAGGCGATGCCGCCGCAGAGGATGTTTGG
GTTCTGCTTAATGCCGCAAAAAAAGGTAATGGCAGTGCAGACGCCAAAGCAGCTGCAGAGAAATGCTCGAGATAT
TCCTCAAGCAGTACTTCAGAAACTGAGTTGCAGAAAGCTATTGACGCCGCCGCTAACGTGGGGGGTTTGTCGGCA
CACAAGTCGAAATATGGCGATGTGCTGAACAAGTTTAAATTGTCTAATGCTTCAGTGGGAGCAGTGAGAGACACA
TCCGACCGGGGCGGTAAGCATATGGAAAAGGTCAATAATGTGGCAAAACTTCTTAAGGATGCAGAGGTTTCTCTT
GCAGCTGCAGCAGCCGAAATTGAGGAGGTTAAAAATGCACATGAAACAAAAGTACAGGAAGAGATGAAGCGCAAT
GGGAACCCGATCGAAAATGAATCAGAGACTAATTCAGGGGGGAATGCGGAATCACAAGGTAATGGAGATCGTGAA
GATAAGAACGACGAGCAACAACAGGTCGATGAGGAGGAAACAAAGGTGGAAAATGGAAGCAGCGAGGAGGGGTCT
TGTTGTGGAAACGAAAGTAACGGTCCCCATGTGATGAAAAAACGTCATGGGGTTGAGGGACCAAGGCCCGTTGAC
GTGGTTAGTGGTTTCCGCAGTTATGCCAGCGCTTCTTTTGCTCTGCTTTCTCTTGTCCGTGTCGGTATGCTCCAG
GTGGTGGTGTAGAAAAGACACCGTTTCTTCCAAAGACTGCGCGGGAGTTGCTCCTAAATTGCATTTCCTTCTCT
>p2
ATGGAGAAACCGTCTTGCAGGGGTGCCGGTTGGGCGCAGCTTTTGTGGTGTTACGGCACCTGTTGCGCTCTACTC
CTCCGCCTGATAGTTGAAGCCAGTCAAGCTGCTGAGGGTTTAAAAACCAAAGACGAAGTTGAGAAGGCGTGCCAT
CTTGCACAACAACTCAAAGAAGTTTCAATTACTTTGGGAGTTATTTACCGGACCACTGAACGACACTCCGTGCAA
GTTGAAGCGCATAAAACAGCCATTGACAAACATGCGGATGCGGTGTCGCGAGCTGTGGAGGCGCTCACGAGGGTG
GATGTGGCACTTCAGCGATTGAAAGAACTCGGGAAGGCGAATGACACGAAGGCGGTGAAAATTATCGAGAACATT
ACCTCCGCCAGAGAAAATCTCGCTCTCTTCAATAACGAAACGCAGGCCGTACTGACGGCGAGGGATCATGTGCAT
AAGCATAGGGCCGCGGCATTGCAGGGGTGGTCTGATGCAAAAGAAAAAGGCGATGCCGCCGCAGAGGATGTTTGG
GTTCTGCTTAATGCCGCAAAAAAAGGTAATGGCAGTGCAGACGCCAAAGCAGCTGCAGAGAAATGCTCGAGATAT
TCCTCAAGCAGTACTTCAGAAACTGAGTTGCAGAAAGCTATTGACGCCGCCGCTAACGTGGGGGGTTTGTCGGCA
CACAAGTCGAAATATGGCGATGTGCTGAACAAGTTTAAATTGTCTAATGCTTCAGTGGGAGCAGTGAGAGACACA
TCCGACCGGGGCGGTAAGCATATGGAAAAGGTCAATAATGTGGCAAAACTTCTTAAGGATGCAGAGGTTTCTCTT
GCAGCTGCAGCAGCCGAAATTGAGGAGGTTAAAAATGCACATGAAACAAAAGTACAGGAAGAGATGAAGCGCAAT
GGGAACCCGATCGAAAATGAATCAGAGACTAATTCAGGGGGGAATGCGGAATCACAAGGTAATGGAGATCGTGAA
GATAAGAACGACGAGCAACAACAGGTCGATGAGGAGGAAACAAAGGTGGAAAATGGAAGCAGCGAGGAGGGGTCT
TGTTGTGGAAACGAAAGTAACGGTCCCCATGTGATGAAAAAACGTCATGGGGTTGAGGGACCAAGGCCCGTTGAC
GTGGTTAGTGGTTTCCGCAGTTATGCCAGTGCTTCTTTTGCTCTGCTTTCTCTTGTCCGTGTCGGTATGCTCCAG
GTGGTGGTGTAGAAAAGACACCGTTTCTTCCAAAGACTGCGCGGGAGTTGCTCCTAAATTGCATTTCCTTCTCT
>q
ATGGAGAAACCGTCTTGCAGGGGTGCCGGTTGGGCGCAGCTTTTGTGGTGTTACGGCACCTGTTGCGCTCTACTC
CTCCGCCTGATAGTTGAAGCCAGTCAAGCTGCTGAGGGTTTAAAAACCAAAGACGAAGTTGAGAAGGCGTGCCAT
CTTGCACAACAACTCAAAGAAGTTTCAATTACTTTGGGAGTTATTTACCGGACCACTGAACGACACTCCGTGCAA
GTTGAAGCGCATAAAACAGCCATTGACAAACATGCGGATGCGGTGTCGCGAGCTGTGGAGGCGCTCACGAGGGTG
GATGTGGCACTTCAGCGATTGAAAGAACTCGGGAAGGCGAATGACACGAAGGCGGTGAAAATTATCGAGAACATT
ACCTCCGCCAGAGAAAATCTCGCTCTCTTCAATAACGAAACGCAGGCCGTACTGACGGCGAGGGATCATGTGCAT
AAGCATAGGGCCGCGGCATTGCAGGGGTGGTCTGATGCAAAAGAAAAAGGCGATGCCGCCGCAGAGGATGTTTGG
GTTCTGCTTAATGCCGCAAAAAAAGGTAATGGCAGTGCAGACGTCAAAGCAGCTGCAGAGAAATGCTCGAGATAT
TCCTCAAGCAGTACTTCAGAAACTGAGTTGCAGAAAGCTATTGACGCCGCCGCTAACGTGGGGGGTTTGTCGGCA
CACAAGTCGAAATATGGCGATGTGCTGAACAAGTTTAAATTGTCTAATGCTTCAGTGGGAGCAGTGAGAGACACA
TCCGACCGGGGCGGTAAGCATATGGAAAAGGTCAATAATGTGGCAAAACTTCTTAAGGATGCAGAGGTTTCTCTT
GCAGCTGCAGCAGCCGAAATTGAGGAGGTTAAAAATGCACATGAAACAAAAGTACAGGAAGAGATGAAGCGCAAT
GGGAACCCGATCGAAAATGAATCAGAGACTAATTCAGGGGGGAATGCGGAATCACAAGGTAATGGAGATCGTGAA
GATAAGAACGACGAGCAACAACAGGTCGATGAGGAGGAAACAAAGGTGGAAAATGGAAGCAGCGAGGAGGGGTCT
TGTTGTGGAAACGAAAGTAACGGTCCCCATGTGATGAAAAAACGTCATGGGGTTGAGGGACCAAGGCCCGTTGAC
GTGGTTAGTGGTTTCCGCAGTTATGCCAGCGCTTCTTTTGCTCTGCTTTCTCTTGTCCGTGTCGGTATGCTCCAG
GTGGTGGTGTAGAAAAGACACCGTTTCTTCCAAAGACTGCGCGGGAGTTGCTCCTAAATTGCATTTCCTTCTCT
>r
ATGGAGAAACCGTCTTGCAGGGGTGCCGGTTGGGCGCAGCTTTTGTGGTGTTACGGCACCTGTTGCGCTCTACTC
CTCCGCCTGATAGTTGAAGCCAGTCAAGCTGCTGAGGGTTTAAAAACCAAAGACGAAGTTGAGAAGGCGTGCCAT
CTTGCACAACAACTCAAAGAAGTTTCAATTACTTTGGGAGTTATTTACCGGACCACTGAACGACACTCCGTGCAA
GTTGAAGCGCATAAAACAGCCATTGACAAACATGCCGATGCGGTGTCGCGAGCTGTGGAGGCGCTCACGAGGGTG
GATGTGGCACTTCAGCGATTGAAAGAACTCGGGAAGGCGAATGACACGAAGGCGGTGAAAATTATCGAGAACATT
ACCTCCGCCAGAGAAAATCTCGCTCTCTTCAATAACGAAACGCAGGCCGTACTGACGGCGAGGGATCATGTGCAT
AAGCATAGGGCCGCGGCATTGCAGGGGTGGTCTGATGCAAAAGAAAAAGGCGATGCCGCCGCAGAGGATGTTTGG
GTTCTGCTTAATGCCGCAAAAAAAGGTAATGGCAGTGCAGACGTCAAGGCAGCTGCAGAGAAATGCTCGAGATAT
TCCTCAAGCAGTACTTCAGAAACTGAGTTGCAGAAAGCTATTGACGCCGCCGCTAACGTGGGGGGTTTGTCGGCA
CACAAGTCGAAATATGGCGATGTGCTGAACAAGTTTAAATTGTCTAATGCTTCAGTGGGAGCAGTGAGAGACACA
TCCGGCCGGGGCGGTAAGCATATGGAAAAGGTCAATAATGTGGCAAAACTTCTTAAGGATGCAGAGGTTTCTCTT
GCAGCTGCAGCAGCCGAAATTGAGGAGGTTAAAAATGCACATGAAACAAAAGTACAGGAAGAGATGAAGCGCAAT
GGGAACCCGATCGAAAATGAATCAGAGACTAATTCAGGGGGGAATGCGGAATCACAAGGTAATGGAGATCGTGAA
GATAAGAACGACGAGCAACAACAGGTCGATGAGGAGGAAACAAAGGTGGAAAATGGAAGCAGCGAGGAGGGGTCT
TGTTGTGGAAACGAAAGTAACGGTCCCCATGTGATGAAAAAACGTCATGGGGTTGAGGCACCAAGGCCCGTTGAC
GTGGTTAGTGGTTTCCGCAGTTATGCCAGCGCTTCTTTTGCTCTGCTTTCTCTTGTCCGTGTCGGTATGCTCCAG
GTGGTGGTGTAGAAAAGACACCGTTTCTTCCAAAGACTGCGCGGGAGTTGCTCCTAAATTGCATTTCCTTCTCT
>s
ATGGAGAAACCGTCTTGCAGGGGTGCCGGTTGGGCGCAGCTTTTGTGGTGTTACGGCACCTGTTGCGCTCTACTC
CTCCGCCTGATAGTTGAAGCCAGTCAAGCTGCTGAGGGTTTAAAAACCAAAGACGAAGTTGAGAAGGCGTGCCAT
CTTGCACAACAACTCAAAGAAGTTTCAATTACTTTGGGAGTTATTTACCGGACCACTGAACGACACTCCGTGCAA
GTTGAAGCGCATAAAACAGCCATTGACAAACATGCCGATGCGGTGTCGCGAGCTGTGGAGGCGCTCACGAGGGTG
GATGTGGCACTTCAGCGATTGAAAGAACTCGGGAAGGCGAATGACACGAAGGCGGTGAAAATTATCGAGAACATT
ACCTCCGCCAGAGAAAATCTCGCTCTCTTCAATAACGAAACGCAGGCCGTACTGACGGCGAGGGATCATGTGCAT
AAGCATAGGGCCGCGGCATTGCAGGGGTGGTCTGATGCAAAAGAAAAAGGCGATGCCGCCGCAGAGGATGTTTGG
GTTCTGCTTAATGCCGCAAAAAAAGGTAATGGCAGTGCAGACGTCAAGGCAGCTGCAGAGAAATGCTCGAGATAT
TCCTCAAGCAGTACTTCAGAAACTGAGTTGCAGAAAGCTATTGACGCCGCCGCTAACGTGGGGGGTTTGTCGGCA
CACAAGTCGAAATATGGCGATGTGCTGAACAAGTTTAAATTGTCTAATGCTTCAGTGGGAGCAGTGAGAGACACA
TCCGGCCGGGGCGGTAAGCATATGGAAAAGGTCAATAATGTGGCAAAACTTCTTAAGGATGCAGAGGTTTCTCTT
GCAGCTGCAGCAGCCGAAATTGAGGAGGTTAAAAATGCACATGAAACAAAAGTACAGGAAGAGATGAAGCGCAAT
GGGAACCCGATCGAAAATGAATCAGAGACTAATTCAGGGGGGAATGCGGAATCACAAGGTAATGGAGATCGTGAA
GATAAGAACGACGAGCAACAACAGGTCGATGAGGAGGAAACAAAGGTGGAAAATGGAAGCAGCGAGGAGGGGTCT
TGTTGTGGAAACGAAAGTAACGGTCCCCATGTGATGAAAAAACGTCATGGGGTTGGGGCACCAAGGCCCGTTGAC
GTGGTTAGTGGTTTCCGCAGTTATGCCAGCGCTTCTTTTGCTCTGCTTTCTCTTGTCCGTGTCGGTATGCTCCAG
GTGGTGGTGTAGAAAAGACACCGTTTCTTCCAAAGACTGCGCGGGAGTTGCTCCTAAATTGCATTTCCTTCTCT
>t1
ATGGAGAAACCGTCTTGCAGGGGTGCCGGTTGGGCGCAGCTTTTGTGGTGTTACGGCACCTGTTGCGCTCTACTC
CTCCGCCTGATAGTTGAAGCCAGTCAAGCTGCTGAGGGTTTAAAAACCAAAGACGAAGTTGAGAAGGCGTGCCAT
CTTGCACAACAACTCAAAGAAGTTTCAATTACTTTGGGAGTTATTTACCGGACCACTGAACGACACTCCGTGCAA
GTTGAAGCGCATAAAACAGCCATTGACAAACATGCGGATGCGGTGTCGCGAGCTGTGGAGGCGCTCACGAGGGTG
GATGTGGCACTTCAGCGATTGAAAGAACTCGGGAAGGCCAATGACACGAAGGCGGTGAAAATTATCGAGAACATT
ACCTCCGCCAGAGAAAATCTCGCTCTCTTCAATAACGAAACGCAGGCCGTACTGACGGCGAGGGATCATGTGCAT
AAGCATAGGGCCGCGGCATTGCAGGGGTGGTCTGATGCAAAAGAAAAAGGCGATGCCGCCGCAGAGGATGTTTGG
GTTCTGCTTAATGCCGCAAAAAAAGGTAATGGCAGTGCAGACGTCAAGGCAGCTGCAGAGAAATGCTCGAGATAT
TCCTCAAGCAGTACTTCAGAAACTGAGTTGCAGAAAGCTATTGACGCCGCCGCTAACGTGGGGGGTTTGTCGGCA
CACAAGTCGAAATATGGCGATGTGCTGAACAAGTTTAAATTGTCTAATGCTTCAGTGGGAGCAGTGAGAGACACA
TCCGGCCGGGGCGGTAAGCATATGGAAAAGGTCAATAATGTGGCAAAACTTCTTAAGGATGCAGAGGTTTCTCTT
GCAGCTGCAGCAGCCGAAATTGAGGAGGTTAAAAATGCACATGAAACAAAAGTACAGGAAGAGATGAAGCGCAAT
GGGAACCCGATCGAAAATGAATCAGAGACTAATTCAGGGGGGAATGCGGAATCACAAGGTAATGGAGATCGTGAA
GATAAGAACGACGAGCAACAACAGGTCGATGAGGAGGAAACAAAGGTGGAAAATGGAAGCAGCGAGGAGGGGTCT
TGTTGTGGAAACGAAAGTAACGGTCCCCATGTGATGAAAAAACGTCATGGGGTTGGGGCACCAAGGCCCGTTGAC
GTGGTTAGTGGTTTCCGCAGTTATGCCAGCGCTTCTTTTGCTCTGCTTTCTCTTGTCCGTGTCGGTATTCTCCAG
GTGGTGGTGTAGAAAAGACACCGTTTCTTCCAAAGACTGCGCGGGAGTTGCTCCTAAATTGCATTTCCTTCTCT
>t2
ATGGAGAAACCGTCTTGCAGGGGTGCCGGTTGGGCGCAGCTTTTGTGGTGTTACGGCACCTGTTGCGCTCTACTC
CTCCGCCTGATAGTTGAAGCCAGTCAAGCTGCTGAGGGTTTAAAAACCAAAGACGAAGTTGAGAAGGCGTGCCAT
CTTGCACAACAACTCAAAGAAGTTTCAATTACTTTGGGAGTTATTTACCGGACCACTGAACGACACTCCGTGCAA
GTTGAAGCGCATAAAACAGCCATTGACAAACATGCCGATGCGGTGTCGCGAGCTGTGGAGGCGCTCACGAGGGTG
GATGTGGCACTTCAGCGATTGAAAGAACTCGGGAAGGCGAATGACACGAAGGCGGTGAAAATTATCGAGAACATT
ACCTCCGCCAGAGAAAATCTCGCTCTCTTCAATAACGAAACGCAGGCCGTACTGACGGCGAGGGATCATGTGCAT
AAGCATAGGGCCGCGGCATTGCAGGGGTGGTCTGATGCAAAAGAAAAAGGCGATGCCGCCGCAGAGGATGTTTGG
GTTCTGCTTAATGCCGCAAAAAAAGGTAATGGCAGTGCAGACGTCAAGGCAGCTGCAGAGAAATGCTCGAGATAT
TCCTCAAGCAGTACTTCAGAAACTGAGTTGCAGAAAGCTATTGACGCCGCCGCTAACGTGGGGGGTTTGTCGGCA
CACAAGTCGAAATATGGCGATGTGCTGAACAAGTTTAAATTGTCTAATGCTTCAGTGGGAGCAGTGAGAGACACA
TCCGGCCGGGGCGGTAAGCATATGGAAAAGGTCAATAATGTGGCAAAACTTCTTAAGGATGCAGAGGTTTCTCTT
GCAGCTGCAGCAGCCGAAATTGAGGAGGTTAAAAATGCACATGAAACAAAAGTACAGGAAGAGATGAAGCGCAAT
GGGAACCCGATCGAAAATGAATCAGAGACTAATTCAGGGGGGAATGCGGAATCACAAGGTAATGGAGATCGTGAA
GATAAGAACGACGAGCAACAACAGGTCGATGAGGAGGAAACAAAGGTGGAAAATGGAAGCAGCGAGGAGGGGTCT
TGTTGTGGAAACGAAAGTAACGGTCCCCATGTGATGAAAAAACGTCATGGGGTTGGGGCACCAAGGCCCGTTGAC
GTGGTTAGTGGTTTCCGCAGTTATGCCAGCGCTTCTTTTGCTCTGCTTTCTCTTGTCCGTGTCGGTATTCTCCAG
GTGGTGGTGTAGAAAAGACACCGTTTCTTCCAAAGACTGCGCGGGAGTTGCTCCTAAATTGCATTTCCTTCTCT
>t3
ATGGAGAAACCGTCTTGCAGGGGTGCCGGTTGGGCGCAGCTTTTGTGGTGTTACGGCACCTGTTGCGCTCTACTC
CTCCGCCTGATAGTTGAAGCCAGTCAAGCTGCTGAGGGTTTAAAAACCAAAGACGAAGTTGAGAAGGCGTGCCAT
CTTGCACAACAACTCAAAGAAGTTTCAATTACTTTGGGAGTTATTTACCGGACCACTGAACGACACTCCGTGCAA
GTTGAAGCGCATAAAACAGCCATTGACAAACATGCGGATGCGGTGTCGCGAGCTGTGGAGGCGCTCACGAGGGTG
GATGTGGCACTTCAGCGATTGAAAGAACTCGGGAAGGCCAATGACACGAAGGCGGTGAAAATTATCGAGAACATT
ACCTCCGCCAGAGAAAATCTCGCTCTCTTCAATAACGAAACGCAGGCCGTACTGACGGCGAGGGATCATGTGCAT
AAGCATAGGGCCGCGGCATTGCAGGGGTGGTCTGATGCAAAAGAAAAAGGCGATGCCGCCGCAGAGGATGTTTGG
GTTCTGCTTAATGCCGCAAAAAAAGGTAATGGCAGTGCAGACGTCAAGGCAGCTGCAGAGAAATGCTCGAGATAT
TCCTCAAGCAGTACTTCAGAAACTGAGTTGCAGAAAGCTATTGACGCCGCCGCTAACGTGGGGGGTTTGTCGGCA
CACAAGTCGAAATATGGCGATGTGCTGAACAAGTTTAAATTGTCTAATGCTTCAGTGGGAGCAGTGAGAGACACA
TCCGGCCGGGGCGGTAAGCATATGGAAAAGGTCAATAATGTGGCAAAACTTCTTAAGGATGCAGAGGTTTCTCTT
GCAGCTGCAGCAGCCGAAATTGAGGAGGTTAAAAATGCACATGAAACAAAAGTACAGGAAGAGATGAAGCGCAAT
GGGAACCCGATCGAAAATGAATCAGAGACTAATTCAGGGGGGAATGCGGAATCACAAGGTAATGGAGATCGTGAA
GATAAGAACGACGAGCAACAACAGGTCGATGAGGAGGAAACAAAGGTGGAAAATGGAAGCAGCGAAGAGGGGTCT
TGTTGTGGAAACGAAAGTAACGGTCCCCATGTGATGAAAAAACGTCATGGGGTTGGGGCACCAAGGCCCGTTGAC
GTGGTTAGTGGTTTCCGCAGTTATGCCAGCGCTTCTTTTGCTCTGCTTTCTCTTGTCCGTGTCGGTATTCTCCAG
GTGGTGGTGTAGAAAAGACACCGTTTCTTCCAAAGACTGCGCGGGAGTTGCTCCTAAATTGCATTTCCTTCTCT
>u1
ATGGAGAAACCGTCTTGCAGGGGTGCCGGTTGGGCGCAGCTTTTGTGGTGTTACGGCACCTGTTGCGCTCTACTC
CTCCGCCTGATAGTTGAAGCCAGTCAAGCTGCTGAGGGTTTAAAAACCAAAGACGAAGTTGAGAAGGCGTGCCAT
CTTGCACAACAACTCAAAGAAGTTTCAATTACTTTGGGAGTTATTTACCGGACCACTGAACGACACTCCGTGCAA
GTTGAAGCGCATAAAACAGCCATTGACAAACATGCCGATGCGGTGTCGCGAGCTGTGGAGGCGCTCACGAGGGTG
GATGTGGCACTTCAGCGATTGAAAGAACTCGGGAAGGCGAATGACACGAAGGCGGTGAAAATTATCGAGAACATT
ACCTCCGCCAGAGAAAATCTCGCTCTCTTCAATAACGAAACGCAGGCCGTACTGACGGCGAGGGATCATGTGCAT
AAGCATAGGGCCGCGGCATTGCAGGGGTGGTCTGATGCAAAAGAAAAAGGCGATGCCGCCGCAGAGGATGTTTGG
GTTCTGCTTAATGCCGCAAAAAAAGGTAATGGCAGTGCAGACGTCAAGGCAGCTGCAGAGAAATGCTCGAGATAT
TCCTCAAGCAGTACTTCAGAAACTGAGTTGCAGAAAGCTATTGACGCCGCCGCTAACGTGGGGGGTTTGTCGGCA
CACAAGTCGAAATATGGCGATGTGCTGAACAAGTTTAAATTGTCTAATGCTTCAGTGGGAGCAGTGAGAGACACA
TCCGGCCGGGGCGGTAAGCATATGGAAAAGGTCAATAATGTGGCAAAACTTCTTAAGGATGCAGAGGTTTCTCTT
GCAGCTGCAGCAGCCGAAATTGAGGAGGTTAAAAATGCACATGAAACAAAAGTACAGGAAGAGATGAAGCGCAAT
GGGAACCCGATCGAAAATGAATCAGAGACTAATTCAGGGGGGAATGCGGAATCACAAGGTAATGGAGATTGTGAA
GATAAGAACGACGAGCAACAACAGGTCGATGAGGAGGAAACAAAGGTGGAAAATGGAAGCAGCGAGGAGGGGTCT
TGTTGTGGAAACGAAAGTAACGGTCCCCATGTGATGAAAAAACGTCATGGGGTTGGGGCACCAAGGCCCGTTGAC
GTGGTTAGTGGTTTCCGCAGTTATGCCAGCGCTTCTTTTGCTCTGCTTTCTCTTGTCCGTGTCGGTATGCTCCAG
GTGGTGGTGTAGAAAAGACACCGTTTCTTCCAAAGACTGCGCGGGAGTTGCTCCTAAATTGCATTTCCTTCTCT
>u2
ATGGAGAAACCGTCTTGCAGGGGTGCCGGTTGGGCGCAGCTTTTGTGGTGTTACGGCACCTGTTGCGCTCTACTC
CTCCGCCTGATAGTTGAAGCCAGTCAAGCTGCTGAGGGTTTAAAAACCAAAGACGAAGTTGAGAAGGCGTGCCAT
CTTGCACAACAACTCAAAGAAGTTTCAATTACTTTGGGAGTTATTTACCGGACCACTGAACGACACTCCGTGCAA
GTTGAAGCGCATAAAACAGCCATTGACAAACATGCCGATGCGGTGTCGCGAGCTGTGGAGGCGCTCACGAGGGTG
GATGTGGCACTTCAGCGATTGAAAGAACTCGGGAAGGCCAATGACACGAAGGCGGTGAAAATTATCGAGAACATT
ACCTCCGCCAGAGAAAATCTCGCTCTCTTCAATAACGAAACGCAGGCCGTACTGACGGCGAGGGATCATGTGCAT
AAGCATAGGGCCGCGGCATTGCAGGGGTGGTCTGATGCAAAAGAAAAAGGCGATGCCGCCGCAGAGGATGTTTGG
GTTCTGCTTAATGCCGCAAAAAAAGGTAATGGCAGTGCAGACGTCAAGGCAGCTGCAGAGAAATGCTCGAGATAT
TCCTCAAGCAGTACTTCAGAAACTGAGTTGCAGAAAGCTATTGACGCCGCCGCTAACGTGGGGGGTTTGTCGGCA
CACAAGTCGAAATATGGCGATGTGCTGAACAAGTTTAAATTGTCTAATGCTTCAGTGGGAGCAGTGAGAGACACA
TCCGGCCGGGGCGGTAAGCATATGGAAAAGGTCAATAATGTGGCAAAACTTCTTAAGGATGCAGAGGTTTCTCTT
GCAGCTGCAGCAGCCGAAATTGAGGAGGTTAAAAATGCACATGAAACAAAAGTACAGGAAGAGATGAAGCGCAAT
GGGAACCCGATCGAAAATGAATCAGAGACTAATTCAGGGGGGAATGCGGAATCACAAGGTAATGGAGATTGTGAA
GATAAGAACGACGAGCAACAACAGGTCGATGAGGAGGAAACAAAGGTGGAAAATGGAAGCAGCGAGGAGGGGTCT
TGTTGTGGAAACGAAAGTAACGGTCCCCATGTGATGAAAAAACGTCATGGGGTTGGGGCACCAAGGCCCGTTGAC
GTGGTTAGTGGTTTCCGCAGTTATGCCAGCGCTTCTTTTGCTCTGCTTTCTCTTGTCCGTGTCGGTATGCTCCAG
GTGGTGGTGTAGAAAAGACACCGTTTCTTCCAAAGACTGCGCGGGAGTTGCTCCTAAATTGCATTTCCTTCTCT
>u3
ATGGAGAAACCGTCTTGCAGGGGTGCCGGTTGGGCGCAGCTTTTGTGGTGTTACGGCACCTGTTGCGCTCTACTC
CTCCGCCTGATAGTTGAAGCCAGTCAAGCTGCTGAGGGTTTAAAAACCAAAGACGAAGTTGAGAAGGCGTGCCAT
CTTGCACAACAACTCAAAGAAGTTTCAATTACTTTGGGAGTTATTTACCGGACCACTGAACGACACTCCGTGCAA
GTTGAAGCGCATAAAACAGCCATTGACAAACATGCCGATGCGGTGTCGCGAGCTGTGGAGGCGCTCACGAGGGTG
GATGTGGCACTTCAGCGATTGAAAGAACTCGGGAAGGCGAATGACACGAAGGCGGTGAAAATTATCGAGAACATT
ACCTCCGCCAGAGAAAATCTCGCTCTCTTCAATAACGAAACGCAGGCCGTACTGACGGCGAGGGATCATGTGCAT
AAGCATAGGGCCGCGGCATTGCAGGGGTGGTCTGATGCAAAAGAAAAAGGCGATGCCGCCGCAGAGGATGTTTGG
GTTCTGCTTAATGCCGCAAAAAAAGGTAATGGCAGTGCAGACGTCAAGGCAGCTGCAGAGAAATGCTCGAGATAT
TCCTCAAGCAGTACTTCAGAAACTGAGTTGCAGAAAGCTATTGACGCCGCCGCTAACGTGGGGGGTTTGTCGGCA
CACAAGTCGAAATATGGCGATGTGCTGAACAAGTTTAAATTGTCTAATGCTTCAGTGGGAGCAGTGAGAGACACA
TCCGGCCGGGGCGGTAAGCATATGGAAAAGGTCAATAATGTGGCAAAACTTCTTAAGGATGCAGAGGTTTCTCTT
GCAGCTGCAGCAGCCGAAATTGAGGAGGTTAAAAATGCACATGAAACAAAAGTACAGGAAGAGATGAAGCGCAAT
GGGAACCCGATCGAAAATGAATCAGAGACTAATTCAGGGGGGAATGCGGAATCACAAGGTAATGGAGATTGTGAA
GATAAGAACGACGAGCAACAACAGGTCGATGAGGAGGAAACAAAGGTGGAAAATGGAAGCAGCGAGGAGGGGTCT
TGTTGTGGAAACGAAAGTAACGGTCCCCATGTGATGAAAAAACGTCATGGGGTTGGGGCACCAAGGCCCGTTGAC
GTGGTTAGTGGTTTCCGCAGTTATGCCAGCGCTTCTTTTGCTCTGCTTTCTCTTGTCCGTGTCGGTATGCTCCAG
GTGGTGGTGTAGAAAAGACACCGTTTCTTCCAAAGACGGCGCGGGAGTTGCTCCTAAATTGCATTTCCTTCTCT
>v
ATGGAGAAACCGTCTTGCAGGGGTGCCGGTTGGGCGCAGCTTTTGTGGTGTTACGGCACCTGTTGCGCTCTACTC
CTCCGCCTGATAGTTGAAGCCAGTCAAGCTGCTGAGGGTTTAAAAACCAAAGACGAAGTTGAGAAGGCGTGCCAT
CTTGCACAACAACTCAAAGAAGTTTCAATTACTTTGGGAGTTATTTACCGGACCACTGAACGACACTCCGTGCAA
GTTGAAGCGCATAAAACAGCCATTGACAAACATGCCGATGCGGTGTCGCGAGCTGTGGAGGCGCTCACGAGGGTG
GATGTGGCACTTCAGCGATTGAAAGAACTCGGGAAGGCGAATGACACGAAGGCGGTGAAAATTATCGAGAACATT
ACCTCCGCCAGAGAAAATCTCGCTCTCTTCAATAACGAAACGCAGGCCGTACTGACGGCGAGGGATCATGTGCAT
AAGCATAGGGCCGCGGCATTGCAGGGGTGGTCTGATGCAAAAGAAAAAGGCGATGCCGCCGCAGAGGATGTTTGG
GTTCTGCTTAATGCCGCAAAAAAAGGTAATGGCAGTGCAGACGTCAAGGCAGCTGCAGAGAAATGCTCGAGATAT
TCCTCAAGCAGTACTTCAGAAACTGAGTTGCAGAAAGCTATTGACGCCGCCGCTAACGTGGGGGGTTTGTCGGCA
CACAAGTCGAAATATGGCGATGTGCTGAACAAGTTTAAATTGTCTAATGCTTCAGTGGGAGCAGTGAGAGACACA
TCCGGCCGGGGCGGTAAGCATATGGAAAAGGTCAATAATGTGGCAAAACTTCTTAAGGATGCAGAGGTTTCTCTT
GCAGCTGCAGCAGCCGAAATTGAGGAGGTTAAAAATGCACATGAAACAAAAGTACAGGAAGAGATGAAGCGCAAT
GGGAACCCGATCGAAAATGAATCAGAGACTAATTCAGGGGGGAATGCGGAATCACAAGGTAATGGAGATTGTGAA
GATAAGAACGACCAGCAACAACAGGTCGATGAGGAGGAAACAAAGGTGGAAAATGGAAGCAGCGAGGAGGGGTCT
TGTTGTGGAAACGAAAGTAACGGTCCCCATGTGATGAAAAAACGTCATGGGGTTGGGGCACCAAGGCCCGTTGAC
GTGGTTAGTGGTTTCCGCAGTTATGCCAGCGCTTCTTTTGCTCTGCTTTCTCTTGTCCGTGTCGGTATGCTCCAG
GTGGTGGTGTAGAAAAGACACCGTTTCTTCCAAAGACTGCGCGGGAGTTGCTCCTAAATTGCATTTCCTTCTCT
>w
ATGGTGAAACCGTCTTGCAGGGGTGCCGGTTGGGCGCAGCTTTTGTGGTGTTACGGCACCTGTTGCGCTCTACTC
CTCCGCCTGATAGTTGAAGCCAGTCAAGCTGCTGAGGGTTTAAAAACCAAAGACGAAGTTGAGAAGGCGTGCCAT
CTTGCACAACAACTCAAAGAAGTTTCAATTACTTTGGGAGTTATTTACCGGACCACTGAACGACACTCCGTGCAA
GTTGAAGCGCATAAAACAGCCATTGACAAACATGCCGATGCGGTGTCGCGAGCTGTGGAGGCGCTCACGAGGGTG
GATGTGGCACTTCAGCGATTGAAAGAACTCGGGAAGGCGAATGACACGAAGGCGGTGAAAATTATCGAGAACATT
ACCTCCGCCAGAGAAAATCTCGCTCTCTTCAATAACGAAACGCAGGCCGTACTGACGGCGAGGGATCATGTGCAT
AAGCATAGGGCCGCGGCATTGCAGGGGTGGTCTGATGCAAAAGAAAAAGGCGATGCCGCCGCAGAGGATGTTTGG
GTTCTGCTTAATGCCGCAAAAAAAGGTAATGGCAGTGCAGACGTCAAGGCAGCTGCAGAGAAATGCTCGAGATAT
TCCTCAAGCAGTACTTCAGAAACTGAGTTGCAGAAAGCTATTGACGCCGCCGCTAACGTGGGGGGTTTGTCGGCA
CACAAGTCGAAATATGGCGATGTGCTGAACAAGTTTAAATTGTCTAATGCTTCAGTGGGAGCAGTGAGAGACACA
TCCGGCCGGGGCGGTAAGCATATGGAAAAGGTCAATAATGTGGCAAAACTTCTTAAGGATGCAGAGGTTTCTCTT
GCAGCTGCAGCAGCCGAAATTGAGGAGGTTAAAAATGCACATGAAACAAAAGTACAGGAAGAGATGAAGCGCAAT
GGGAACCCGATCGAAAATGAATCAGAGACTAATTCAGGGGGGAATGCGGAATCACAAGGTAATGGAGATTGTGAA
GATAAGAACGACGAGCAACAACAGGTCGATGAGGAGGAAACAAAGGTGGAAAATGGAAGCAGCGAGGAGGGGTCT
TGTTGTGGAAACGAAAGTAACGGTCCCCATGTGATGAAAAAACGTCATGGGGTTGGGGCACCAAGGCCCGTTGAC
GTGGTTAGTGGTTTCCGCAGTTATGCCAGCGCTTCTTTTGCTCTGCTTTCTCTTGTCCGTGTCGGTATGCTCCAG
GTGGTGGTGTAGAAAAGACACCGTTTCTTCCAAAGACTGCGCGGGAGTTGCTCCTAAATTGCATTTCCTTCTCT
>x
ATGGAGAATCCGTCTTGCAGTGGTGCCGGTTGGGCGCAGCTTTTGTGGTGTTACGGCACGTGTTGCGCTCTACTC
CTCCGCCTGATAGTTGAAGCCAGTCAAGCTGCTGAGGGTTTAAAAACCAAAGACGAAGTTGAGAAGGCGTGCCAT
CTTGCACAACAACTCAAAGAAGTTTCAATTACTTTGGGAGTTATTTACCGGACCACTGAACGACACTCCGTGCAA
GTTGAAGCGCATAAAACAGCCATTGACAAACATGCCGATGCGGTGTCGCGAGCTGTGGAGGCGCTCACGAGGGTG
GATGTGGCACTTCAGCGATTGAAAGAACTCGGGAAGGCGAATGACACGAAGGCGGTGAAAATTATCGAGAACATT
ACTTCCGCCAGAGAAAATCTCGCTCTCTTCAATAACGAAACGCAGGCCGTACTGACGGCGAGGGATCATGTGCAT
AAGCATAGGGCCGCGGCATTGCAGGGGTGGTCTGATGCAAAAGAAAAAGGCGATGCCGCCGCAGAGGATGTTTGG
GTTCTGCTTAATGCCGCAAAAAAAGGTAATGGCAGTGCAGACGTCAAGGCAGCTGCAGAGAAATGCTCGAGATAT
TCCTCAAGCAGTACTTCAGAAACTGAGTTGCAGAAAGCTATTGACGCCGCCGCTAACGTGGGGGGTTTGTCGGCA
CACAAGTCGAAATATGGCGATGTGCTGAACAAGTTTAAATTGTCTAATGCTTCAGTGGGAGCAGTGAGAGACACA
TCCGGCCGGGGCGGTAAGCATATGGAAAAGGTCAATAATGTGGCAAAACTTCTTAAGGATGCAGAGGTTTCTCTT
GCAGCTGCAGCAGCCGAAATTGAGGAGGTTAAAAATGCACATGAAACAAAAGTACAGGAAGAGATGAAGCGCAAT
GGGAACCCGATCGAAAATGAATCAGAGACTAATTCAGGGGGGAATGCGGAATCACAAGGTAATGGAGATTGTGAA
GATAAGAACGACGAGCAACAACAGGTCGATGAGGAGGAAACAAAGGTGGAAAATGGAAGCAGCGAGGAGGGGTCT
TGTTGTGGAAACGAAAGTAACGGTCCCCATGTGATGAAAAAACGTCATGGGGTTGGGGCACCAAGGCCCGTTGAC
GTGGTTAGTGGTTTCCGCAGTTATGCCAGCGCTTCTTTTGCTCTGCTTTCTCTTGTCCGTGTCGGTATGCTCCAG
GTGGTGGTGTAGAAAAGACACCGTTTCTTCCAAAGACTGCGCGGGAGTTGCTCCTAAATTGCATTTCCTTCTCT
>y
ATGGAGAAACCGTCTTGCAGGGGTGCCGGTTGGGCGCAGCTTTTGTGGTGTTACGGCACCTGTTGCGCTCTACTC
CTCCGCCTGATAGTTGAAGCCAGTCAAGCTGCTGAGGGTTTAAAAACCAAAGACGAAGTTGAGAAGGCGTGCCAT
CTTGCACAACAACTCAAAGAAGTTTCAATTACTTTGGGAGTTATTTACCGGACCACTGAACGACACTCCGTGCAA
GTTGAAGCGCATAAAACAGCCATTGACAAACATGCGGATGCGGTGTCGCGAGCTGTGGAGGCGCTCACGAGGGTG
GATGTGGCACTTCAGCGATTGAAAGAACTCGGGAAGGCCAATGACACGAAGGCGGTGAAAATTATCGAGAACATT
ACCTCCGCCAGAGAAAATCTCGCTCTCTTCAATAACGAAACGCAGGCCGTACTGACGGCGAGGGATCATGTGCAT
AAGCATAGGGCCGCGGCATTGCAGGGGTGGTCTGATGCAAAAGAAAAAGGCGATGCCGCCGCAGAGGATGTTTGG
GTTCTGCTTAATGCCGCAAAAAAAGGTAATGGCAGTGCAGACGTCAAGGCAGCTGCAGAGAAATGCTCGAGATAT
TCCTCAAGCAGTACTTCAGAAACTGAGTCGCAGAATGCTATTGACGCCGCCGCTAACGTGGGGGGTTTGTCGGCA
CACAAGTCGAAATATGGCGATGTGCTGAACAAGTTTAAATTGTCTAATGCTTCAGTGGGAGCAGTGAGAGACACA
TCCGGCCGGGGCGGTAAGCATATGGAAAAGGTCAATAATGTGGCAAAACTTCTTAAGGATGCAGAGGTTTCTCTT
GCAGCTGCAGCAGCCGAAATTGAGGAGGTTAAAAATGCACATGAAACAAAAGTACAGGAAGAGATGAAGCGCAAT
GGGAACCCGATCGAAAATGAATCAGAGACTAATTCAGGGGGGAATGCGGAATCACAAGGTAATGGAGATCGTGAA
GATAAGAACGACGAGCAACAACAGGTCGATGAGGAGGAAACAAAGGTGGAAAATGGAAGCAGCGAGGAGGGGTCT
TGTTGTGGAAACGAAAGTAACGGTCCCCATGTGATGAAAAAACGTCATGGGGTTGGGGCACCAAGGCCCGTTGAC
GTGGTTAGTGGTTTCCGCAGTTATGCCAGCGCTTCTTTTGCTCTGCTTTCTCTTGTCCGTGTCGGTATTCTCCAG
GTGGTGGTGTAGAAAAGACACCGTTTCTTCCAAAGACTGCGCGGGAGTTGCTCCTAAATTGCATTTCCTTCTCT
>z1
ATGGAGAAACCGTCTTGCAGGGGTGCCGGTTGGGCGCAGCTTTTGTGGTGTTACGGCACCTGTTGCGCTCTACTC
CTCCGCCTGATAGTTGAAGCCAGTCAAGCTGCTGAGGGTTTAAAAACCAAAGACGAAGTTGAGAAGGCGTGCCAT
CTTGCACAACAACTCAAAGAAGTTTCAATTACTTTGGGAGTTATTTACCGGACCACTGAACGACACTCCGTGCAA
GTTGAAGCGCATAAAACAGCCATTGACAAACATGCGGATGCGGTGTCGCGAGCTGTGGAGGCGCTCACGAGGGTG
GATGTGGCACTTCAGCGATTGAAAGAACTCGGGAAGGCCAATGACACGAAGGCGGTGAAAATTATCGAGAACATT
ACCTCCGCCAGAGAAAATCTCGCTCTCTTCAATAACGAAACGCAGGCCGTACTGACGGCGAGGGATCATGTGCAT
AAGCATAGGGCCGCGGCATTGCAGGGGTGGTCTGATGCAAAAGAAAAAGGCGATGCCGCCGCAGAGGATGTTTGG
GTTCTGCTTAATGCCGCAAAAAAAGGTAATGGCAGTGCAGACGTCAAGGCAGCTGCAGAGAAATGCTCGAGATAT
TCCTCAAGCAGTACTTCAGAAACTGAGTCGCAGAAAGCTATTGACGCCGCCGCTAACGTGGGGGGTTTGTCGGCA
CACAAGTCGAAATATGGCGATGTGCTGAACAAGTTTAAATTGTCTAATGCTTCAGTGGGAGCAGTGAGAGACACA
TCCGGCCGGGGCGGTAAGCATATGGAAAAGGTCAATAATGTGGCAAAACTTCTTAAGGATGCAGAGGTTTCTCTT
GCAGCTGCAGCAGCCGAAATTGAGGAGGTTAAAAATGCACATGAAACAAAAGTACAGGAAGAGATGAAGCGCAAT
GGGAACCCGATCGAAAATGAATCAGAGACTAATTCAGGGGGGAATGCGGAATCACAAGGTAATGGAGATCGTGAA
GATAAGAACGACGAGCAACAACAGGTCGATGAGGAGGAAACAAAGGTGGAAAATGGAAGCAGCGAGGAGGGGTCT
TGTTGTGGAAACGAAAGTAACGGTCCCCATGTGATGAAAAAACGTCATGGGGTTGGGGCACCAAGGCCCGTTGAC
GTGGTTAGTGGTTTCCGCAGTTATGCCAGCGCTTCTTTTGCTCTGCTTTCTCTTGTCCGTGTCGGTATTCTCCAG
GTGGTGGTGTAGAAAAGACACCGTTTCTTCCAAAGACTGCGCGGGAGTTGCTCCTAAATTGCATTTCCTTCTCT
>z2
ATGGAGAAACCGTCTTGCAGGGGTGCCGGTTGGGCGCAGCTTTTGTGGTGTTACGGCACCTGTTGCGCTCTACTC
CTCCGCCTGATAGTTGAAGCCAGTCAAGCTGCTGAGGGTTTAAAAACCAAAGACGAAGTTGAGAAGGCGTGCCAT
CTTGCACAACAACTCAAAGAAGTTTCAATTACTTTGGGAGTTATTTACCGGACCACTGAACGACACTCCGTGCAA
GTTGAAGCGCATAAGACAGCCATTGACAAACATGCGGATGCGGTGTCGCGAGCTGTGGAGGCGCTCACGAGGGTG
GATGTGGCACTTCAGCGATTGAAAGAACTCGGGAAGGCCAATGACACGAAGGCGGTGAAAATTATCGAGAACATT
ACCTCCGCCAGAGAAAATCTCGCTCTCTTCAATAACGAAACGCAGGCCGTACTGACGGCGAGGGATCATGTGCAT
AAGCATAGGGCCGCGGCATTGCAGGGGTGGTCTGATGCAAAAGAAAAAGGCGATGCCGCCGCAGAGGATGTTTGG
GTTCTGCTTAATGCCGCAAAAAAAGGTAATGGCAGTGCAGACGTCAAGGCAGCTGCAGAGAAATGCTCGAGATAT
TCCTCAAGCAGTACTTCAGAAACTGAGTCGCAGAAAGCTATTGACGCCGCCGCTAACGTGGGGGGTTTGTCGGCA
CACAAGTCGAAATATGGCGATGTGCTGAACAAGTTTAAATTGTCTAATGCTTCAGTGGGAGCAGTGAGAGACACA
TCCGGCCGGGGCGGTAAGCATATGGAAAAGGTCAATAATGTGGCAAAACTTCTTAAGGATGCAGAGGTTTCTCTT
GCAGCTGCAGCAGCCGAAATTGAGGAGGTTAAAAATGCACATGAAACAAAAGTACAGGAAGAGATGAAGCGCAAT
GGGAACCCGATCGAAAATGAATCAGAGACTAATTCAGGGGGGAATGCGGAATCACAAGGTAATGGAGATCGTGAA
GATAAGAACGACGAGCAACAACAGGTCGATGAGGAGGAAACAAAGGTGGAAAATGGAAGCAGCGAGGAGGGGTCT
TGTTGTGGAAACGAAAGTAACGGTCCCCATGTGATGAAAAAACGTCATGGGGTTGGGGCACCAAGGCCCGTTGAC
GTGGTTAGTGGTTTCCGCAGTTATGCCAGCGCTTCTTTTGCTCTGCTTTCTCTTGTCCGTGTCGGTATTCTCCAG
GTGGTGGTGTAGAAAAGACACCGTTTCTTCCAAAGACTGCGCGGGAGTTGCTCCTAAATTGCATTTCCTTCTCT
>z3
ATGGAGAAACCGTCTTGCAGGGGTGCCGGTTGGGCGCAGCTTTTGTGGTGTTACGGCACCTGTTGCGCTCTACTC
CTCCGCCTGATAGTTGAAGCCAGTCAAGCTGCTGAGGGTTTAAAAACCAAAGACGAAGTTGAGAAGGCGTGCCAT
CTTGCACAACAACTCAAAGAAGTTTCAATTACTTTGGGAGTTATTTACCGGACCACTGAACGACACTCCGTGCAA
GTTGAAGCGCATAAAACAGCCATTGACAAACATGCGGATGCGGTGTCGCGAGCTGTGGAGGCGCTCACGAGGGTG
GATGTGGCACTTCAGCGATTGAAAGAACTCGGGAAGGCCAATGACACGAAGGCGGTGAAAATTATCGAGAACATT
ACCTCCGCCAGAGAAAATCTCGCTCTCTTCAATAACGAAACGCAGGCCGTACTGACGGCGAGGGATCATGTGCAT
AAGCATAGGGCCGCGGCATTGCAGGGGTGGTCTGATGCAAAAGAAAAAGGCGATGCCGCCGCAGAGGATGTTTGG
GTTCTGCTTAATGCCGCAAAAAAAGGTAATGGCAGTGCAGACGTCAAGGCAGCTGCAGAGAAATGCTCGAGATAT
TCCTCAAGCAGTACTTCAGAAACTGAGTCGCAGAAAGCTATTGACGCCGCCGCTAACGTGGGGGGTTTGTCGGCA
CACAAGTCGAAATATGGCGATGTGCTGAACAAGTTTAAATTGTCTAATGCTTCAGTGGGAGCAGTGAGAGACACA
TCCGGCCGGGGCGGTAAGCATATGGAAAAGGTCAATAATGTGGCAAAACTTCTTAAGGATGCAGAGGTTTCTCTT
GCAGCTGCAGCAGCCGAAATTGAGGAGGTTAAAAATGCACATGAAACAAAAGTACAGGAAGAGATGAAGCGCAAT
GGGAACCCGATCGAAAATGAATCAGAGACTAATTCAGGGGGGAATGCGGAATCACAAGGTAATGGAGATCGTGAA
GATAAGAACGACGAGCAACAACAGGTCGATGAGGAGGAAACAAAGGTGGAAAATGGAAGCAGCGAGGAGGGGTCT
TGTTGTGGAAACGAAAGTAACGGTCCCCATGTGATGAAAAAACGTCATGGGGTTGGGGCACCAAGGCCCGTTGAC
GTGGTTAGTGGTTTCCGCAGTTATGCCAGCGCTTCTTTTGCTCTGCTTTCTCTTGTCCGTGTCGGTATTCTCCAG
GTGGTGGTGTAGAAAAGACACCGTTTCTTCCAAAGACTGCGCGGGAGTTGCTCCTAAATTGCATTTCCTTCTCT
